# Supplementary material for: Clustering analysis of microRNA and mRNA expression data from TCGA using maximum edge-weighted matching algorithms
Source: BMC Med Genomics. 2019 Aug 5;12:117. doi: 10.1186/s12920-019-0562-z (PMC6683425; doi:10.1186/s12920-019-0562-z)
Supplement: Supplementary file 1 — Description of data: top 38 edge-weighted miRNA-mRNA pairs of all six edge weight formulas clustered by traditional hierarchical clustering algorithm are shown in the graphs. (ZIP 39 kb) [file 12920_2019_562_MOESM1_ESM.zip]

Archive with 6 entries (6 files):
- all_negative_value_weight.top_38_edges.BRCAR2.pdf
- all_positive_value_weight.top_38_edges.BRCAR2.pdf
- arithmetic_mean_value_weight.top_38_edges.BRCAR2.pdf
- geometric_mean_value_weight.top_38_edges.BRCAR2.pdf
- integrated_mean_value_weight.top_38_edges.BRCAR2.pdf
- maximum_absolute_value_weight.top_38_edges.BRCAR2.pdf
