# Supplementary material for: Clustering analysis of microRNA and mRNA expression data from TCGA using maximum edge-weighted matching algorithms
Source: BMC Med Genomics. 2019 Aug 5;12:117. doi: 10.1186/s12920-019-0562-z (PMC6683425; doi:10.1186/s12920-019-0562-z)
Supplement: Supplementary file 2 — Description of data: inner weight, emitter to matched receiver outer weight, receiver to matched emitter outer weight, condition 01, and condition 02 of each cluster derived from a specific algorithm in the MWMM approach. (ZIP 18 kb) [file 12920_2019_562_MOESM2_ESM.zip]

Archive with 9 entries (9 files):
- inner_and_outer_weight.blossom_01.BRCAR2.csv
- inner_and_outer_weight.blossom_02.BRCAR2.csv
- inner_and_outer_weight.blossom_03.BRCAR2.csv
- inner_and_outer_weight.blossom_04.BRCAR2.csv
- inner_and_outer_weight.blossom_05.BRCAR2.csv
- inner_and_outer_weight.blossom_06.BRCAR2.csv
- inner_and_outer_weight.blossom_07.BRCAR2.csv
- inner_and_outer_weight.blossom_08.BRCAR2.csv
- inner_and_outer_weight.hungarian_algorithm.BRCAR2.csv
