# Supplementary material for: Clustering analysis of microRNA and mRNA expression data from TCGA using maximum edge-weighted matching algorithms
Source: BMC Med Genomics. 2019 Aug 5;12:117. doi: 10.1186/s12920-019-0562-z (PMC6683425; doi:10.1186/s12920-019-0562-z)
Supplement: Supplementary file 2 — Description of data: inner weight, emitter to matched receiver outer weight, receiver to matched emitter outer weight, condition 01, and condition 02 of each cluster derived from a specific algorithm in the MWMM approach. (ZIP 18 kb) [file 12920_2019_562_MOESM2_ESM.zip › inner_and_outer_weight.blossom_01.BRCAR2.csv]

IW	E2MROW	R2MEOW	condition_01	condition_02
62.9678084684796	57.3293900478624	23.9019175146002	TRUE	TRUE
30.7346228337425	56.9407050543971	41.0071248382349	FALSE	FALSE
33.4279759909069	16.8247163592263	33.3134169028506	TRUE	TRUE
1.78901069200063	1.96940869291786	8.51328235425635	FALSE	FALSE
2.23138243242536	3.78346816947637	6.11221049110881	FALSE	FALSE
17.2909337323048	15.4326482720372	30.6858473740016	TRUE	FALSE
2.78437879119011	0.224364306903082	7.32633434367114	TRUE	FALSE
4.99525723920413	1.90892274057619	6.5636480909385	TRUE	TRUE
5.89944791698453	1.70330719715574	21.3934926979479	TRUE	FALSE
13.1761490144513	19.7654371951347	28.2697086857255	FALSE	FALSE
8.23352230409031	6.26239749968653	30.5852135449028	TRUE	FALSE
3.44476400659307	1.12216147388296	2.32380510509045	TRUE	TRUE
10.2206285485525	3.59193559595502	11.9916960256658	TRUE	TRUE
1.54894570219629	0.274637763001142	4.67544292438329	TRUE	FALSE
7.52484767230903	2.90351699626409	21.1730793618421	TRUE	FALSE
2.16504827113182	0.24127994868744	8.9130551476024	TRUE	FALSE
14.1880378162442	11.3618634898626	14.3369905070369	TRUE	TRUE
2.0367250272048	1.49463999658473	3.54579327132496	TRUE	FALSE
7.95956806178482	2.92294095242871	13.2839704736212	TRUE	FALSE
35.725940630498	22.7614383370226	37.5636860373687	TRUE	TRUE
9.53459415202108	14.8169676555986	19.646720970762	FALSE	FALSE
6.08450925689216	4.96471758490522	31.7103632624594	TRUE	FALSE
6.13298762867602	5.7796133179486	26.6957373203117	TRUE	FALSE
15.1699220094274	29.4685167500432	19.3910469892274	FALSE	FALSE
2.36654393474725	0.478161963984677	5.99592385085923	TRUE	FALSE
7.3367768075668	3.87296236676686	18.0363737731462	TRUE	FALSE
17.8870320492824	33.9602491775001	22.8717380566592	FALSE	FALSE
10.3619170936324	8.33279022766311	16.9679843495942	TRUE	FALSE
29.6323247465358	39.1550226059407	46.4570395499121	FALSE	FALSE
12.4256797126257	10.2396126588529	29.0542338161039	TRUE	FALSE
43.9234026748361	57.292137437172	40.406333186651	FALSE	FALSE
25.0743985025141	27.7353897606435	13.1815051757172	FALSE	TRUE
16.0487865756338	10.1919934837237	7.53964542139498	TRUE	TRUE
15.7476999577382	12.129443684251	39.882035895412	TRUE	FALSE
8.74695896119432	13.1683717010048	29.114894853264	FALSE	FALSE
3.94042510620789	3.10823776245266	8.01457641144277	TRUE	FALSE
23.7744228818585	14.9471698272277	32.1995520707534	TRUE	TRUE
21.1185266681988	23.0648797967304	33.0676274756901	FALSE	FALSE
11.4047562224751	9.56287009027345	29.2654636000208	TRUE	FALSE
3.72776913703762	1.73776502426853	9.6109413481622	TRUE	FALSE
4.82343125509993	1.25081060525302	8.6496753926236	TRUE	FALSE
66.7305483715254	181.098372351767	54.1056452438496	FALSE	FALSE
6.40118584694261	5.33682520140655	9.4358404083621	TRUE	FALSE
7.32043303796211	5.81013301966651	9.15764558860435	TRUE	FALSE
56.5990357231584	78.9938593254606	36.9569749540579	FALSE	FALSE
45.6673548515692	44.6441842686407	45.192889649641	TRUE	TRUE
71.9375832994443	142.635741159268	28.5267180594325	FALSE	FALSE
14.8180336278653	11.8604594761731	26.4332890970327	TRUE	FALSE
1.832695698203	0.226909596245339	11.919696647904	TRUE	FALSE
11.697630503716	24.7443737096398	23.3065483615861	FALSE	FALSE
8.45956646328404	3.03415439423198	10.1459238354152	TRUE	TRUE
6.52724185687024	2.01406018952691	6.18132348127615	TRUE	TRUE
8.06927123784569	5.84550467130646	23.8122686472664	TRUE	FALSE
5.07556678097357	2.25319071127428	17.2723246343525	TRUE	FALSE
17.183057181376	9.89971127083349	36.4898955725349	TRUE	FALSE
15.1648383618442	7.9621671907836	27.435816205792	TRUE	FALSE
15.3132960756794	18.4863622722201	26.0774572161028	FALSE	FALSE
63.8128921171598	150.208825133501	65.2764898799736	FALSE	FALSE
12.6667360274562	22.1499142641691	32.1935320091799	FALSE	FALSE
18.0544535345146	24.9332292157118	36.3138388825058	FALSE	FALSE
23.4306135968056	75.6567385146564	33.275164560095	FALSE	FALSE
4.57878628093273	2.6875061543838	12.6705603447364	TRUE	FALSE
51.5544880425269	30.0350125645666	17.5084356863066	TRUE	TRUE
8.78820569459151	9.53689071203393	31.7766968907942	FALSE	FALSE
11.3835841061286	5.21344688038377	19.2094508230116	TRUE	FALSE
9.1681496524993	3.44813982912892	5.68827128996139	TRUE	TRUE
18.0695504624446	15.2701418468895	24.3210616245698	TRUE	FALSE
1.74563205673911	0	2.67903492977898	TRUE	TRUE
96.191298371713	243.867665212326	42.1178936100633	FALSE	FALSE
4.53662715723496	1.39420682187736	11.6035082077543	TRUE	FALSE
6.15328772211361	5.67403479777336	25.5317174597718	TRUE	FALSE
22.9851633620195	29.0222450497852	31.0947641053038	FALSE	FALSE
15.649831705139	38.7713909897292	30.2833672685134	FALSE	FALSE
18.2341454210864	7.8981520615782	34.5801458875106	TRUE	FALSE
7.00869651746502	9.76141711053847	21.6545481841603	FALSE	FALSE
5.61828374951549	1.60811073828031	13.7401622728643	TRUE	FALSE
3.73096166927625	2.0585982532079	12.8645710429507	TRUE	FALSE
5.16155053451464	2.52007444963337	17.8855221117541	TRUE	FALSE
14.9383431186088	22.3679181342794	36.0970408212082	FALSE	FALSE
25.1197350274522	37.3144761889971	39.6155480466772	FALSE	FALSE
7.42148059538291	6.76732599895038	14.4037860034257	TRUE	FALSE
8.76649009792595	4.26581729898687	21.4043115941039	TRUE	FALSE
9.25321202191652	8.30485419530228	10.4418790265418	TRUE	FALSE
8.84558504673313	7.90066122289155	16.229265431404	TRUE	FALSE
12.7593791077503	4.28447639216768	18.7473610325091	TRUE	TRUE
2.79007990308321	0.992805199350929	13.3120512685787	TRUE	FALSE
9.09223296694999	4.42361152176144	22.4105624075149	TRUE	FALSE
11.4294500222616	10.5764641572875	19.2919501961721	TRUE	FALSE
19.4245709856587	43.5564073750539	35.4065735801383	FALSE	FALSE
27.7686540518622	44.3105444753356	27.8983790695657	FALSE	FALSE
1.49288343550151	1.3838379192275	2.81273175631797	TRUE	FALSE
10.2934072142147	9.49382881052169	25.0017366325545	TRUE	FALSE
19.5209524388308	54.3147201418316	31.912502990888	FALSE	FALSE
58.4246750832022	64.1878336795369	18.0681841285097	FALSE	TRUE
15.9118462688928	31.6718464931413	36.813084043635	FALSE	FALSE
10.4079835182711	8.29099562142629	29.0612834106222	TRUE	FALSE
3.64599647221231	1.19709265351459	13.9074071709648	TRUE	FALSE
1.67192135361448	0	4.71556857605474	TRUE	FALSE
12.286401699917	10.4890999432465	34.2312738710157	TRUE	FALSE
12.4585637034935	33.8166669309771	11.627814830362	FALSE	FALSE
16.1072101288806	34.0235877105986	35.8816393756174	FALSE	FALSE
19.1849865668149	28.7698798720646	52.4468012001975	FALSE	FALSE
14.5290263605743	21.3772355971677	37.3344021116427	FALSE	FALSE
14.4118912515638	9.24283532235741	31.365927266559	TRUE	FALSE
32.8858464723666	75.7011783628634	75.2453022466895	FALSE	FALSE
19.5838640609369	18.7586177493524	34.8259881035926	TRUE	FALSE
16.7286750890262	15.1269175877432	18.8977922258997	TRUE	FALSE
7.69475323543025	5.11708273507722	27.2202846364886	TRUE	FALSE
13.1945476932341	17.3735769710693	20.1611272843951	FALSE	FALSE
33.849348009901	52.2134622192523	38.8510645055655	FALSE	FALSE
18.6087508405785	26.5479287804979	42.6143528773954	FALSE	FALSE
3.68120074185047	2.31709891062371	10.2249233517122	TRUE	FALSE
10.0101016348008	8.80464445901169	22.1145683749591	TRUE	FALSE
16.341262491535	20.5483165368968	26.6661310911386	FALSE	FALSE
19.7253079915146	27.9848172655222	33.906038517532	FALSE	FALSE
1.77492080045168	0	5.23489002335205	TRUE	FALSE
2.46425293863609	0.463772902735921	7.62537877086675	TRUE	FALSE
16.9624151992695	19.953468580355	13.9279402763379	FALSE	TRUE
3.46547166353378	0.531738444532435	8.17397943742533	TRUE	FALSE
0.877972702914488	0	0.468469328154281	TRUE	TRUE
4.3400017973086	1.12122725739355	7.66882638238034	TRUE	FALSE
15.2977181729411	20.2979800076794	33.9569717508944	FALSE	FALSE
2.5010582097203	1.32164424795575	4.54901451621835	TRUE	FALSE
12.5094648122892	7.37709956198403	24.9234199113816	TRUE	FALSE
22.9642971047576	43.7412196540985	29.512824478584	FALSE	FALSE
1.64140742133192	0.249829929672288	7.9665242178389	TRUE	FALSE
15.4576224398568	24.5992226690709	31.9480838086267	FALSE	FALSE
30.5904231143805	75.320438302938	64.9309261074709	FALSE	FALSE
6.0270284277439	0.856391756130363	11.7386858097381	TRUE	FALSE
6.48101730332715	1.43237814253909	15.5521476033227	TRUE	FALSE
76.3528712216466	173.437056863812	53.1230918227941	FALSE	FALSE
14.941367763478	17.0783925300813	22.2750834482376	FALSE	FALSE
6.18579453636365	4.30246529636211	22.3727208082289	TRUE	FALSE
23.8991546552806	12.6392974538554	18.6149149592913	TRUE	TRUE
2.73512659035317	1.38641697780828	9.40825341372711	TRUE	FALSE
1.32270843079516	0.906217380290742	3.05633288654356	TRUE	FALSE
74.4397288822733	178.416606569723	51.2761134743565	FALSE	FALSE
29.2163778861417	71.3628088199682	26.8619908256431	FALSE	FALSE
6.1814525240382	2.65917308829516	13.4507376041519	TRUE	FALSE
25.7587290784915	29.7840085694041	41.959502877649	FALSE	FALSE
20.998383377842	30.147091593207	24.8944280406403	FALSE	FALSE
6.42842914174018	4.57040073567002	27.8570476197245	TRUE	FALSE
11.7669909672479	7.42207624504649	27.9202526409791	TRUE	FALSE
57.3426262449832	56.1571043474951	27.254242334843	TRUE	TRUE
39.9251762866625	59.1689186610885	24.2189899892325	FALSE	FALSE
46.3355198171926	174.110272536758	67.2422022005895	FALSE	FALSE
9.76993959351468	4.25538395139657	27.595609690208	TRUE	FALSE
13.4699527876465	7.10794962347188	31.7113464037852	TRUE	FALSE
6.98172081763154	3.62679680723109	16.2074234063754	TRUE	FALSE
4.47770836121826	2.66806102631981	12.0713454550925	TRUE	FALSE
6.14344814655446	8.23263867750202	18.6432066991633	FALSE	FALSE
9.48578161508525	3.51207081187628	11.175891665473	TRUE	TRUE
10.4701170717278	3.28527651731769	11.4664010702359	TRUE	TRUE
