# Supplementary material for: Clustering analysis of microRNA and mRNA expression data from TCGA using maximum edge-weighted matching algorithms
Source: BMC Med Genomics. 2019 Aug 5;12:117. doi: 10.1186/s12920-019-0562-z (PMC6683425; doi:10.1186/s12920-019-0562-z)
Supplement: Supplementary file 2 — Description of data: inner weight, emitter to matched receiver outer weight, receiver to matched emitter outer weight, condition 01, and condition 02 of each cluster derived from a specific algorithm in the MWMM approach. (ZIP 18 kb) [file 12920_2019_562_MOESM2_ESM.zip › inner_and_outer_weight.blossom_02.BRCAR2.csv]

IW	E2MROW	R2MEOW	condition_01	condition_02
98.0815058995905	108.523895900589	60.5299677554667	FALSE	TRUE
38.8772781641832	18.6417066212665	45.1134613552434	TRUE	TRUE
7.99040384583108	1.92251923204244	13.6792146191728	TRUE	TRUE
17.1500639091741	19.574407402846	40.3979249626646	FALSE	FALSE
18.891145767311	19.9563358440855	49.1089052044651	FALSE	FALSE
5.44220590438968	0.870351632825451	4.75103019381192	TRUE	TRUE
26.9689318029058	28.6161124867437	62.9520989492192	FALSE	FALSE
6.713934288479	1.15362298604241	16.3729973099442	TRUE	FALSE
21.3468823219857	15.7036989596784	23.0151722566001	TRUE	TRUE
144.501379947947	252.611960628523	67.097438701696	FALSE	FALSE
29.8473157142401	60.4205129819115	28.8000318182702	FALSE	FALSE
5.11146278193277	1.55594557447521	10.3010777296124	TRUE	FALSE
24.2336775180937	27.0329067651676	48.5451793111029	FALSE	FALSE
76.7553997600672	92.8927812046445	83.6637003978678	FALSE	FALSE
51.7100450842806	37.3979871043774	29.0599282085227	TRUE	TRUE
29.4306769376448	13.5141947701118	25.6644951996434	TRUE	TRUE
36.0088811608947	43.715543707877	60.379624798197	FALSE	FALSE
101.779024811044	155.774564435678	52.8714306917218	FALSE	FALSE
5.994439215035	3.00245997006068	12.9267895686946	TRUE	FALSE
14.2394038364902	8.58108429348743	24.3085532893705	TRUE	FALSE
104.184208047167	243.850341884331	72.482042980783	FALSE	FALSE
85.3714956320185	88.5846905990663	64.1584899978098	FALSE	TRUE
25.9379059525064	14.7659106964433	52.6789660561143	TRUE	FALSE
4.07969146295524	1.73833321641159	19.7584055068861	TRUE	FALSE
19.421879853752	28.0693512014012	53.3771715309017	FALSE	FALSE
16.2512519800656	5.85098650231299	25.5433825426405	TRUE	TRUE
17.249082183038	5.10478400786671	17.6718077293267	TRUE	TRUE
11.5097511310897	6.31167149897099	32.5151687581027	TRUE	FALSE
23.9624398332968	10.0470747335446	39.8817532697454	TRUE	FALSE
34.6584366871587	36.0308006891727	49.7397101872972	FALSE	FALSE
44.0700375648271	87.7408965509768	60.6125216983799	FALSE	FALSE
20.9983432588788	16.8492479624139	54.5898910358085	TRUE	FALSE
22.0986417236348	8.25378285192313	30.4309113474692	TRUE	TRUE
18.837100979768	7.29503299057167	27.5221153371576	TRUE	TRUE
41.392292908094	45.3674762177848	61.7126240896297	FALSE	FALSE
23.3281063048182	42.9204389099369	54.2900978507196	FALSE	FALSE
29.2934836365448	15.5335211674153	50.8507091152788	TRUE	FALSE
21.1071905520236	30.2521733895839	52.4163221862378	FALSE	FALSE
10.3387427148023	7.36341815430646	39.0855149464124	TRUE	FALSE
97.0325069342026	179.423421532907	96.7921581370601	FALSE	FALSE
14.1948606413041	10.4822057857549	36.188921302097	TRUE	FALSE
14.869713969553	10.3699772318139	27.8724497251741	TRUE	FALSE
30.3769703009294	28.5448276582441	31.2347853931117	TRUE	TRUE
42.4057335247097	66.9184562386294	66.0567575501339	FALSE	FALSE
42.5298499632883	49.4359129381827	50.5700678818104	FALSE	FALSE
9.35303206483115	6.65425534752648	11.4306617535548	TRUE	TRUE
43.3572651933051	77.4289651980492	79.7079780034261	FALSE	FALSE
116.887020443573	86.3424093484616	28.6687624969728	TRUE	TRUE
19.9304832373556	11.8008032992546	49.7095853835676	TRUE	FALSE
16.7356921110689	10.7726893861367	42.2976250608378	TRUE	FALSE
6.28614352764236	2.43444069463267	12.0563479196775	TRUE	FALSE
22.0833496024582	22.6074827029044	62.2961797829329	FALSE	FALSE
39.9211637983274	61.0835730541539	57.735767415341	FALSE	FALSE
20.7032324320463	10.5542492560153	52.3675267010091	TRUE	FALSE
73.7472586709257	53.8837640088822	71.522837994814	TRUE	TRUE
10.7673216920343	8.05936488037492	32.4913091034188	TRUE	FALSE
18.2932725640229	18.2056860793929	31.2025377785956	TRUE	FALSE
20.9803200143108	16.5893586558538	28.5522713941777	TRUE	FALSE
28.4714393574022	37.4079647319467	56.1369247842937	FALSE	FALSE
7.64260258244328	1.3587127058042	18.7256542637402	TRUE	FALSE
4.58900333138558	0.286179479595123	8.39688980064229	TRUE	TRUE
8.73008564343136	7.53723853162933	25.6645008414572	TRUE	FALSE
58.4136869428747	114.2026912333	89.5847838623182	FALSE	FALSE
25.0583265866016	15.1647859066068	35.0979997378948	TRUE	FALSE
101.594637745871	191.182973089814	82.2496177155902	FALSE	FALSE
18.1759071680589	16.7718789668725	29.1301757531595	TRUE	FALSE
13.4467917037484	7.71178151759787	30.6194932218173	TRUE	FALSE
118.693584105446	242.489366577099	115.15340697024	FALSE	FALSE
7.97919794086757	2.68501113666322	17.8773808139021	TRUE	FALSE
63.3572165781877	78.025538284844	77.0614278934194	FALSE	FALSE
18.4094756229377	13.556980567221	56.5462209610229	TRUE	FALSE
109.817724725439	101.511513415145	38.923310130282	TRUE	TRUE
69.3497796753937	187.002274636299	96.0913708146055	FALSE	FALSE
31.5048344920939	16.1558363712339	67.3494174532486	TRUE	FALSE
20.151038190841	24.3009924495853	47.4333995652868	FALSE	FALSE
14.8349066227015	5.4917032965079	28.1746580731828	TRUE	FALSE
