# Supplementary material for: Clustering analysis of microRNA and mRNA expression data from TCGA using maximum edge-weighted matching algorithms
Source: BMC Med Genomics. 2019 Aug 5;12:117. doi: 10.1186/s12920-019-0562-z (PMC6683425; doi:10.1186/s12920-019-0562-z)
Supplement: Supplementary file 2 — Description of data: inner weight, emitter to matched receiver outer weight, receiver to matched emitter outer weight, condition 01, and condition 02 of each cluster derived from a specific algorithm in the MWMM approach. (ZIP 18 kb) [file 12920_2019_562_MOESM2_ESM.zip › inner_and_outer_weight.blossom_03.BRCAR2.csv]

IW	E2MROW	R2MEOW	condition_01	condition_02
126.434845609899	114.180070757122	96.0208211482008	TRUE	TRUE
60.7540004913864	28.0224659821248	96.3074981610955	TRUE	FALSE
76.2592682110723	49.8993452592497	48.8727596603168	TRUE	TRUE
290.145300862812	364.52162896038	76.1039732895962	FALSE	TRUE
60.6981914603027	85.1546815254984	87.8701868243326	FALSE	FALSE
13.3358732680059	3.99574416593292	27.933245998309	TRUE	FALSE
62.3815328111627	59.5742888484299	94.7954708924897	TRUE	FALSE
36.5404136922967	14.2720152899813	41.6416900434147	TRUE	TRUE
82.7803364785865	88.9098512916562	106.708087325604	FALSE	FALSE
20.0178213538495	10.1376510525925	42.9696923554459	TRUE	FALSE
181.269698213916	120.317510696976	113.530384081652	TRUE	TRUE
8.88526422022109	1.80794327012645	27.9387258816481	TRUE	FALSE
41.6224856849859	44.7162269815638	99.176616671444	FALSE	FALSE
21.7042447519173	12.124465290501	43.104368955661	TRUE	FALSE
54.9946354742255	48.732359836416	105.201962962158	TRUE	FALSE
27.0701292441649	8.97492780404823	40.9587055377645	TRUE	TRUE
94.0214771125278	102.06248177669	117.545930960039	FALSE	FALSE
109.873137328351	104.602048440321	130.690155581407	TRUE	FALSE
126.838427845054	200.976864563664	140.50974996447	FALSE	FALSE
22.1529559332402	11.5254257820664	54.5990828563445	TRUE	FALSE
42.0848821100494	23.8586257402671	79.2741535932984	TRUE	FALSE
157.768935810014	104.382291941194	49.3986028245729	TRUE	TRUE
39.3295081338959	28.90073704613	79.8063708296457	TRUE	FALSE
31.7213902539925	18.6074793731907	65.8598840437749	TRUE	FALSE
16.1629913169937	8.82491708034203	36.5740866152148	TRUE	FALSE
42.704325927702	33.9529625678192	116.63090004165	TRUE	FALSE
95.4208791698941	126.370088073942	125.301295240505	FALSE	FALSE
59.4692345730223	91.1683861151907	88.4719554856377	FALSE	FALSE
32.5960054658622	22.6758340734113	66.3608436038411	TRUE	FALSE
47.8814984190879	22.6940386496784	64.8043809765125	TRUE	TRUE
229.193558272748	411.618602494435	131.316948216663	FALSE	FALSE
35.8804904443276	21.4211618815084	46.3464823892555	TRUE	TRUE
131.708383936047	182.290749103159	156.708731340753	FALSE	FALSE
136.929253189204	96.5022234337584	53.6064161892229	TRUE	TRUE
225.193224930529	392.341780063709	174.094916635156	FALSE	FALSE
51.0099830893521	33.3751590859959	105.392257727829	TRUE	FALSE
46.0502355485405	64.6503403066409	99.1524063631251	FALSE	FALSE
20.7928881826248	5.84627927379973	32.4099126114611	TRUE	TRUE
