# Supplementary material for: Clustering analysis of microRNA and mRNA expression data from TCGA using maximum edge-weighted matching algorithms
Source: BMC Med Genomics. 2019 Aug 5;12:117. doi: 10.1186/s12920-019-0562-z (PMC6683425; doi:10.1186/s12920-019-0562-z)
Supplement: Supplementary file 2 — Description of data: inner weight, emitter to matched receiver outer weight, receiver to matched emitter outer weight, condition 01, and condition 02 of each cluster derived from a specific algorithm in the MWMM approach. (ZIP 18 kb) [file 12920_2019_562_MOESM2_ESM.zip › inner_and_outer_weight.blossom_04.BRCAR2.csv]

IW	E2MROW	R2MEOW	condition_01	condition_02
285.159592235488	188.886800754495	127.831743901038	TRUE	TRUE
84.2519980216898	38.202850167128	149.561539420377	TRUE	FALSE
121.336566747571	70.765554573068	125.154496827166	TRUE	TRUE
62.0547243491987	25.8524301535063	91.9002743127165	TRUE	TRUE
202.208335736795	110.755320996691	83.1413066335031	TRUE	TRUE
284.804238938509	188.473157742627	199.48426716125	TRUE	TRUE
43.0086300030607	20.9755524457996	84.787497413813	TRUE	FALSE
30.4438741848245	6.88850076194757	59.5829167111307	TRUE	FALSE
298.372603694558	428.778269739175	202.937005151283	FALSE	FALSE
67.5585222064183	36.7167800218208	119.606191539053	TRUE	FALSE
176.064348595778	165.872483279241	184.071437761424	TRUE	TRUE
455.683823728989	413.458291862875	151.128743333178	TRUE	TRUE
429.750228161233	515.600069241723	236.886091213976	FALSE	TRUE
66.0602220708436	39.540487095613	130.477901296627	TRUE	FALSE
80.6846949997117	94.9408340858371	119.993572991157	FALSE	FALSE
99.2672226870129	61.7752079838563	216.47024409952	TRUE	FALSE
174.269558408833	151.248404145644	206.649214437949	TRUE	FALSE
101.296175595734	77.9612983896942	138.107800941501	TRUE	FALSE
199.96371398498	224.735994909408	233.656043203486	FALSE	FALSE
