# Supplementary material for: Clustering analysis of microRNA and mRNA expression data from TCGA using maximum edge-weighted matching algorithms
Source: BMC Med Genomics. 2019 Aug 5;12:117. doi: 10.1186/s12920-019-0562-z (PMC6683425; doi:10.1186/s12920-019-0562-z)
Supplement: Supplementary file 2 — Description of data: inner weight, emitter to matched receiver outer weight, receiver to matched emitter outer weight, condition 01, and condition 02 of each cluster derived from a specific algorithm in the MWMM approach. (ZIP 18 kb) [file 12920_2019_562_MOESM2_ESM.zip › inner_and_outer_weight.blossom_05.BRCAR2.csv]

IW	E2MROW	R2MEOW	condition_01	condition_02
439.315269608484	224.862336124775	219.909746877685	TRUE	TRUE
148.184699223488	61.2006907458862	238.756747317186	TRUE	FALSE
596.853620306172	541.315444804562	337.611679066274	TRUE	TRUE
277.240464022796	133.942880560311	194.533476800605	TRUE	TRUE
833.640920729935	501.225800419714	257.2207981115	TRUE	TRUE
114.738703463122	53.0438155195819	209.112073783519	TRUE	FALSE
610.859332213255	477.372238093218	369.967541092001	TRUE	TRUE
408.14241276932	254.398963555254	331.092176412903	TRUE	TRUE
196.945708334501	153.468770549101	242.626700910729	TRUE	FALSE
