# Supplementary material for: Clustering analysis of microRNA and mRNA expression data from TCGA using maximum edge-weighted matching algorithms
Source: BMC Med Genomics. 2019 Aug 5;12:117. doi: 10.1186/s12920-019-0562-z (PMC6683425; doi:10.1186/s12920-019-0562-z)
Supplement: Supplementary file 2 — Description of data: inner weight, emitter to matched receiver outer weight, receiver to matched emitter outer weight, condition 01, and condition 02 of each cluster derived from a specific algorithm in the MWMM approach. (ZIP 18 kb) [file 12920_2019_562_MOESM2_ESM.zip › inner_and_outer_weight.blossom_06.BRCAR2.csv]

IW	E2MROW	R2MEOW	condition_01	condition_02
616.96579149991	237.785408707466	409.07607436037	TRUE	TRUE
1511.40963011214	572.071807220174	322.991629158397	TRUE	TRUE
1197.72852535666	498.259236951171	342.448919748954	TRUE	TRUE
597.442989480384	202.047501921232	435.647331532322	TRUE	TRUE
