# Supplementary material for: Clustering analysis of microRNA and mRNA expression data from TCGA using maximum edge-weighted matching algorithms
Source: BMC Med Genomics. 2019 Aug 5;12:117. doi: 10.1186/s12920-019-0562-z (PMC6683425; doi:10.1186/s12920-019-0562-z)
Supplement: Supplementary file 2 — Description of data: inner weight, emitter to matched receiver outer weight, receiver to matched emitter outer weight, condition 01, and condition 02 of each cluster derived from a specific algorithm in the MWMM approach. (ZIP 18 kb) [file 12920_2019_562_MOESM2_ESM.zip › inner_and_outer_weight.hungarian_algorithm.BRCAR2.csv]

IW	E2MROW	R2MEOW	condition_01	condition_02
35.5497202629833	41.4399381549467	14.6569917620518	FALSE	TRUE
13.6560365934365	18.5229742694142	21.805026333706	FALSE	FALSE
21.2234278714448	22.0841122269673	15.4395860865999	FALSE	TRUE
0.509889392947943	0	1.90264426140792	TRUE	FALSE
0.491535793316622	0	0.777977420765552	TRUE	TRUE
5.85929274419194	2.22493680431528	10.485982154341	TRUE	FALSE
14.1695904130966	16.0143966630122	21.4490085645909	FALSE	FALSE
1.31606234778204	2.22055474461292	6.40119279081682	FALSE	FALSE
0.509749431644377	0.287682812987401	1.41508416771835	TRUE	FALSE
5.56061998248147	4.40612981232404	10.8672284479123	TRUE	FALSE
1.80448737230689	0.431504182646983	3.72156382006706	TRUE	FALSE
3.7902227076871	2.16603369266321	5.67483079385039	TRUE	FALSE
10.7887826827421	10.7977400089952	31.1344730994466	FALSE	FALSE
0.944680056337462	0.287865742011908	3.47537354006698	TRUE	FALSE
17.8063659668009	55.8122695713493	32.8568254591661	FALSE	FALSE
2.65870018600467	1.94910443152303	9.52351689402076	TRUE	FALSE
12.3993252672257	20.0871717832213	26.6694251238552	FALSE	FALSE
0.450886471697051	0.239802896246522	4.14515344654033	TRUE	FALSE
1.38572445678808	0.479106351385559	0.838663894602286	TRUE	TRUE
1.69010495594349	0	0.981406113762011	TRUE	TRUE
0.205810341134981	0	0	TRUE	TRUE
0.914064666754753	0	5.25461311592671	TRUE	FALSE
6.64087835482942	5.66917472127608	15.1968485777649	TRUE	FALSE
0.256203504723977	0	0.882999760923311	TRUE	FALSE
0.486398051661293	0	3.23972954631525	TRUE	FALSE
0.261934437004851	0	0	TRUE	TRUE
12.0123984097836	8.74348415064089	27.2265227331436	TRUE	FALSE
15.7321486051521	39.7641684201369	20.5485361396828	FALSE	FALSE
0.293231156692028	0	0	TRUE	TRUE
0.257460575441803	0	1.03371801786673	TRUE	FALSE
4.92585686322794	4.05198588121663	17.8849125938893	TRUE	FALSE
1.94634602717138	0	4.04752867282114	TRUE	FALSE
0.501694754379528	0	4.65599823689139	TRUE	FALSE
10.0012783493797	11.1154982128396	9.77500610178203	FALSE	FALSE
0.760539233432113	1.74737443627305	0.86229298996868	FALSE	FALSE
10.1367119096007	25.3034757886705	22.4885824349286	FALSE	FALSE
1.22634382979338	0	8.03900838948415	TRUE	FALSE
5.11102213959859	5.64988853698433	7.82424331513899	FALSE	FALSE
0.251883759892335	0	2.19448708739948	TRUE	FALSE
1.85959168397271	0.938687781733606	3.03867195290036	TRUE	FALSE
14.3077264888624	7.4333418872005	21.1610698431386	TRUE	TRUE
6.65880650189308	3.87942373632858	18.0539327718766	TRUE	FALSE
9.01810067412202	15.0760005580558	18.8720358553525	FALSE	FALSE
0.400853547737389	0.240875681038457	0.222910363216969	TRUE	TRUE
7.49806977363093	6.30716066220234	26.7246261571248	TRUE	FALSE
13.5900718958892	22.4101641117906	34.5864124774456	FALSE	FALSE
32.3093243826456	89.5239439627207	27.9521230422223	FALSE	FALSE
0.996836635720925	0.313981559031412	8.16303338640354	TRUE	FALSE
2.52095374563288	3.11312631862429	7.38351104629003	FALSE	FALSE
2.92539124930566	0.224686837321433	3.64227465766223	TRUE	TRUE
10.6875579310584	26.9821321683466	15.7163751621277	FALSE	FALSE
20.1148890559201	16.6314215355377	17.7059412799457	TRUE	TRUE
11.368843235184	30.9028245731951	22.6440914426933	FALSE	FALSE
8.2426512158424	3.87980797272165	11.2981622886704	TRUE	TRUE
38.0282402015385	77.1377720880525	22.4767787842827	FALSE	FALSE
1.63724475336362	0.721063093707017	2.99909543426632	TRUE	FALSE
5.14720113595668	3.88767859554224	12.8559698550474	TRUE	FALSE
17.4172078713049	34.2198414525559	21.5852944568136	FALSE	FALSE
1.79631017624024	0.224591282198946	3.74845148005362	TRUE	FALSE
15.6767174579497	21.8871348083204	25.7998651996419	FALSE	FALSE
3.80019816765746	0.217126209266613	11.528883451795	TRUE	FALSE
19.1203149325279	26.3825122954118	18.2838776901584	FALSE	FALSE
1.43423941292198	0.556296725990225	2.29630556090666	TRUE	TRUE
24.308237513696	27.9916613565137	11.5351325101795	FALSE	TRUE
1.12405089061373	0.218201479535398	1.59151015791971	TRUE	TRUE
3.96377315269127	0.469351591196181	4.78497071942808	TRUE	TRUE
6.99809582910465	4.11353454153949	22.2040919312889	TRUE	FALSE
1.70635530975292	1.45827624297679	5.51696696788946	TRUE	FALSE
6.40773404414029	8.13429013065197	16.5170668180658	FALSE	FALSE
4.5085701665661	3.57521313787304	15.338636161985	TRUE	FALSE
10.1243609309239	12.6324712786126	21.4245717449887	FALSE	FALSE
8.01086515786136	13.4129297110211	28.5814754425148	FALSE	FALSE
2.70597738657555	3.06227740676533	6.94461099489858	FALSE	FALSE
9.77471382303156	11.1181804503941	24.767693979794	FALSE	FALSE
7.83798866335522	9.99070977230531	13.5935784864312	FALSE	FALSE
7.40157770680814	9.36393556453698	19.0259703859485	FALSE	FALSE
7.4898597045003	5.80400952100556	10.5406579272746	TRUE	FALSE
22.8906948322063	75.9487688919709	31.5931068851848	FALSE	FALSE
7.73966079156521	11.7905923629397	16.1487988937608	FALSE	FALSE
0.891991073311328	0	4.17646849821439	TRUE	FALSE
3.73196675999918	2.84371145293242	12.4479147397838	TRUE	FALSE
6.48995448228805	7.90199361752885	18.0003838404248	FALSE	FALSE
6.82897563176541	6.63361649613526	14.437057469515	TRUE	FALSE
1.79470505497503	0.506197553601397	4.3206831525824	TRUE	FALSE
0.480042296260663	0	0.473217665556826	TRUE	TRUE
1.09605044265501	0.272691261542704	1.89265706739832	TRUE	TRUE
0.699128278247343	0	1.25536225104624	TRUE	TRUE
1.15557168898441	0.313093199776629	2.85725413944571	TRUE	FALSE
14.2806620429777	12.1227770973903	23.9230967700615	TRUE	FALSE
50.1600839870329	158.684765743193	31.6001869506813	FALSE	FALSE
10.8510085288778	16.3031119028578	21.7226784054175	FALSE	FALSE
0.977100371766245	0	1.9246604288009	TRUE	TRUE
43.1467265296718	120.088483222303	32.7806843076202	FALSE	FALSE
5.58701061025282	2.15498068376309	10.2945763132792	TRUE	FALSE
8.38014854260187	10.2678194519527	17.7706833666752	FALSE	FALSE
4.14255394664951	4.73011389924668	6.24464550371015	FALSE	FALSE
12.7480465718466	7.67883618718146	20.3029451195485	TRUE	FALSE
17.0657376363752	14.212194374288	26.5642470609947	TRUE	FALSE
22.5745368428595	36.4590702666872	24.6557229609809	FALSE	FALSE
5.27119197947516	3.21082666192657	17.4328603546835	TRUE	FALSE
71.4282288504755	142.922418713699	28.176343962626	FALSE	FALSE
8.3022854994808	8.37152036337556	13.482854287452	FALSE	FALSE
22.931206945592	32.7815059384764	23.9943362932088	FALSE	FALSE
0.275053963670442	0	2.77250994818839	TRUE	FALSE
0.996917483820925	0.283490591498741	1.30749565235561	TRUE	TRUE
0.912367294277255	0.217900645058456	7.40874941555342	TRUE	FALSE
11.6748722628362	17.6646389156935	16.2852557574137	FALSE	FALSE
1.00181651508469	0	1.37706800568825	TRUE	TRUE
4.47537981530828	3.61247291345676	11.1813120639744	TRUE	FALSE
1.1293455967305	0	0.531607502468679	TRUE	TRUE
2.63636361344646	1.86284331275041	6.53003522121153	TRUE	FALSE
4.82429404761098	1.72647185987397	4.15372631670677	TRUE	TRUE
2.76980592549975	3.32792106922044	9.21905912221475	FALSE	FALSE
3.00656437771841	1.74316511837732	8.21573117161626	TRUE	FALSE
9.76754300366878	3.85263332064002	22.6393766489616	TRUE	FALSE
1.09714795484279	0.234195251794509	4.20635135572675	TRUE	FALSE
27.1078826161701	44.7287624723156	27.1354193771286	FALSE	FALSE
5.56384704237613	4.80475973097736	12.8333515634195	TRUE	FALSE
7.82542608300926	4.93297269626507	16.3780298788313	TRUE	FALSE
12.3671835668857	18.815583101	21.7495480666016	FALSE	FALSE
41.6607882311391	122.365459002323	35.461554771898	FALSE	FALSE
11.9148827757116	22.4294079429252	30.7504321026045	FALSE	FALSE
15.0913769733181	24.9820811648982	31.0021903594434	FALSE	FALSE
1.79214747009142	1.12207714191864	6.48257761416749	TRUE	FALSE
0.24788838728466	0	1.97408805222476	TRUE	FALSE
2.09568676529015	3.089207741656	11.579588653449	FALSE	FALSE
0.493752429847176	0	0.552722710327609	TRUE	TRUE
2.59937316733493	1.14861596515998	6.28375631221175	TRUE	FALSE
6.58397254538486	3.46703698726936	10.944249072483	TRUE	FALSE
5.65646207500116	8.69696704848515	22.8458203612549	FALSE	FALSE
6.85523313942711	4.51517035782521	10.2983929633042	TRUE	FALSE
2.38474933524286	0	1.28978118917831	TRUE	TRUE
3.4192370403455	4.30926694683177	11.2388198856603	FALSE	FALSE
0.775116947460149	1.40073910906813	0.749978187979677	FALSE	FALSE
1.42317429846684	0.492276084679314	15.4764705099645	TRUE	FALSE
16.745002524332	15.3621439866527	21.2255559662779	TRUE	FALSE
1.23914637177036	0.237728373332683	2.39885637593073	TRUE	FALSE
5.32326964695221	2.04479603546322	6.86767136061256	TRUE	TRUE
14.6737699676198	10.2247577215886	6.19910098087559	TRUE	TRUE
53.7935328860933	164.432162352579	24.254211670815	FALSE	FALSE
6.49307709648844	3.73846304989693	4.68881332155109	TRUE	TRUE
1.6471522509328	1.18045057569355	4.96055055411361	TRUE	FALSE
3.45406943451566	2.60003863837009	13.0892647321767	TRUE	FALSE
1.43162705291545	0	5.54210947741582	TRUE	FALSE
5.08427434058511	5.96129949476035	21.9279636998336	FALSE	FALSE
17.7741393754127	25.4800735029489	17.7997054224667	FALSE	FALSE
0.221343985941523	0	0.710055868047385	TRUE	FALSE
2.76208998018655	0.222027335701612	7.78512006842893	TRUE	FALSE
0.471108977189609	0	3.44106682405717	TRUE	FALSE
0.268757311636067	0	0.517906927180926	TRUE	TRUE
0.472359572988492	0	1.72259358533149	TRUE	FALSE
3.59860655593529	0.918533497875527	7.43812592244207	TRUE	FALSE
1.76129855563042	1.53841631823833	6.14631491077555	TRUE	FALSE
13.8551133881267	19.7548231566324	17.9930049573642	FALSE	FALSE
26.2654717297937	26.9542216342345	15.910734300599	FALSE	TRUE
4.45656059364877	2.74502209423858	17.6372520908024	TRUE	FALSE
21.9609182924472	44.0453704954297	29.2595876372551	FALSE	FALSE
3.70403173134178	3.26471692872378	4.45300417412686	TRUE	FALSE
14.5311501702118	24.3763121004636	19.7910134529334	FALSE	FALSE
2.45034755877063	1.8075506529618	3.64053161743616	TRUE	FALSE
1.05299450401711	0.253030741191344	1.80590506246511	TRUE	TRUE
9.95029163915655	21.7053867598563	25.1254557852339	FALSE	FALSE
6.6891635802169	7.02904483543185	12.4870392067941	FALSE	FALSE
0.470598178684541	0	2.17846563311299	TRUE	FALSE
3.76285997095856	1.18566412151512	6.56073539252018	TRUE	FALSE
1.13238944993097	0	2.90721126365073	TRUE	FALSE
0.505581035450548	0	5.29654854412468	TRUE	FALSE
0.948349779486091	0.258653656689934	2.70994086635925	TRUE	FALSE
1.74593933065304	1.77236397216858	6.62027781546942	FALSE	FALSE
1.56166415077873	1.14759028320626	6.76004939322371	TRUE	FALSE
1.41976135157428	0.484872113865458	4.50064907588903	TRUE	FALSE
2.99495049661257	0	12.1157730382944	TRUE	FALSE
0.772751543139324	0	3.81191039934798	TRUE	FALSE
6.22647275813129	1.80875479178284	12.4260657277393	TRUE	FALSE
4.56718471759926	3.24986419683271	15.3254901197983	TRUE	FALSE
1.19219565095974	0.499355940644814	7.94474878442567	TRUE	FALSE
2.11916714503881	0.858447105450958	4.67088895565643	TRUE	FALSE
1.10110980428612	0.465763739702574	1.06781515236483	TRUE	TRUE
6.17959025802863	14.5297202943048	14.638619629891	FALSE	FALSE
0.242553438712081	0	1.18117768941713	TRUE	FALSE
0.455089159139019	0	1.92201814995692	TRUE	FALSE
0.222676894537753	0	0.63705165123751	TRUE	FALSE
17.8173161845016	32.1781538326969	34.1497228095947	FALSE	FALSE
0.484964377214787	0.215900920985947	2.29555567916487	TRUE	FALSE
2.65581628060289	2.58939556934121	9.71452670396021	TRUE	FALSE
12.4405880811112	49.7794147731327	12.2148936651372	FALSE	FALSE
33.284409222717	62.7734297985943	7.98491681328842	FALSE	FALSE
14.3455822430923	12.2090874983355	20.8779509326143	TRUE	FALSE
11.1096277659668	31.8813753903198	19.3356135293138	FALSE	FALSE
3.15688723497463	3.12163364739282	19.7673729220902	TRUE	FALSE
11.0554356924318	16.420973944664	25.9662526560024	FALSE	FALSE
10.2099808477017	30.6193082278605	16.1923160687	FALSE	FALSE
5.73870726435735	5.28030835637526	14.6228829162679	TRUE	FALSE
10.0678191894154	10.371221446145	18.4846560723674	FALSE	FALSE
0.450818600876196	0.225689395791199	2.44326389710942	TRUE	FALSE
0.303179649416768	0	3.09560277019913	TRUE	FALSE
12.3378057944365	26.6462651986306	26.7381168832243	FALSE	FALSE
4.30713293873025	4.44606259471282	14.1989497307136	FALSE	FALSE
7.07214936280022	3.2922258979853	9.8723878366998	TRUE	TRUE
1.18897895142625	0	3.40544083731779	TRUE	FALSE
0.496762456578517	0	0.21580802733758	TRUE	TRUE
0.781748684541518	0	3.89101845692518	TRUE	FALSE
3.82991604488076	3.30987863831187	17.7136921643367	TRUE	FALSE
6.44368892396953	14.0347678778141	28.1664104946086	FALSE	FALSE
1.58327824583071	1.11881642647169	1.96090251446245	TRUE	TRUE
5.75047417512246	10.6255346281147	22.2244946117686	FALSE	FALSE
13.6085489342963	22.7144383489171	24.3398437397771	FALSE	FALSE
2.11996559975034	0.778878413746472	4.41893177544535	TRUE	FALSE
14.5955846855112	46.5758248867016	41.6188560546661	FALSE	FALSE
11.272342079254	13.7762705055294	25.1069924535006	FALSE	FALSE
4.73657624135385	7.37697755987721	5.69011944644529	FALSE	FALSE
2.61689168001376	0	4.65712997828116	TRUE	TRUE
10.9880648138185	8.75397406171988	14.2117068133083	TRUE	FALSE
1.7274854688991	0.447373973935639	5.64249412080986	TRUE	FALSE
54.1095042887588	142.133467225705	30.4804664798419	FALSE	FALSE
3.05349109839795	2.02984088493225	17.2034898475152	TRUE	FALSE
1.22861348577371	0	4.1669334716055	TRUE	FALSE
15.8333520892898	36.6195215951044	25.0189420806858	FALSE	FALSE
2.35867426757772	0.682554312426177	6.92505052544154	TRUE	FALSE
4.42635851686553	2.32804516960633	21.8962748792605	TRUE	FALSE
14.915280697041	8.2328994697354	27.3518005629405	TRUE	FALSE
3.0321782147215	3.21703913567958	23.8687618801072	FALSE	FALSE
2.09607067237804	1.87559661076109	9.9665494767516	TRUE	FALSE
2.14438828241868	1.30674358088358	9.18707806559024	TRUE	FALSE
3.50075516220295	1.45016300292099	14.2198726415256	TRUE	FALSE
1.29958686569817	1.24758092347376	1.27507087985558	TRUE	TRUE
10.8320567975165	20.4387391085986	15.998602174488	FALSE	FALSE
3.41224790067161	2.20653522164514	12.7644867099975	TRUE	FALSE
4.89399018489906	6.49314778892445	10.7889636500741	FALSE	FALSE
15.1033346144424	39.0965440944842	29.8984645052211	FALSE	FALSE
26.6265171635292	137.714736047025	41.2083247586689	FALSE	FALSE
0.491663600730068	0	1.07074914623077	TRUE	FALSE
1.04656493241948	0.236692267302136	4.40083314442341	TRUE	FALSE
1.90734075004349	0.761705717400461	7.0727367900414	TRUE	FALSE
0.258979373928065	0	0.850574795489891	TRUE	FALSE
1.09895962198909	0.227255278800404	2.24718095042333	TRUE	FALSE
2.21985854856666	0.825280466066903	5.86708902510768	TRUE	FALSE
0.221802292523535	0	2.36323561513458	TRUE	FALSE
0.706512128495342	0.245558964937312	2.84599139878943	TRUE	FALSE
0.236243474138642	0	0.486434645975769	TRUE	FALSE
3.33442267209776	1.18367331002827	5.38352531218822	TRUE	TRUE
9.22574377398724	17.3921116621887	17.2181766927311	FALSE	FALSE
0.702427758867288	0.226909596245339	4.72884787740901	TRUE	FALSE
1.24064105442366	1.24920399419174	7.44727819139738	FALSE	FALSE
4.55964694765671	5.17876169938834	24.0753555495704	FALSE	FALSE
0.706951640698323	0.236181431877796	2.58392855470463	TRUE	FALSE
1.3642860345775	0.727047476252076	5.60090070169902	TRUE	FALSE
0.491659539988181	0	1.20235194551522	TRUE	FALSE
0.230556178903574	0	0	TRUE	TRUE
0.448986683536061	0	0	TRUE	TRUE
13.1756109837349	17.6029218337015	16.4839246660041	FALSE	FALSE
2.96413054999612	1.20245057906339	11.6951905951954	TRUE	FALSE
10.4740367935067	6.58492475414013	20.3511451251176	TRUE	FALSE
3.89454010009907	3.78542341886571	15.213136648169	TRUE	FALSE
6.27818282807921	10.0208218227347	18.4728860722993	FALSE	FALSE
3.35476636633889	1.25081060525302	6.10551445295452	TRUE	FALSE
0.699227970979183	0	0.557387682660157	TRUE	TRUE
0.878692912001228	0.497718055508309	4.37818009004606	TRUE	FALSE
1.02345135408438	0	2.93623472104459	TRUE	FALSE
13.6546107418337	25.1758905373006	24.4857432873723	FALSE	FALSE
0.210231902921756	0	1.54603587490136	TRUE	FALSE
10.0837458013472	22.2084800778211	34.7744119945371	FALSE	FALSE
5.53830482793905	3.47032312206478	7.31589682644977	TRUE	TRUE
2.87695034111681	0.856391756130363	8.32109798939731	TRUE	FALSE
3.76317159505708	1.10899527080527	8.98626851857354	TRUE	FALSE
0.446819997932859	0	0	TRUE	TRUE
3.75841922166398	2.72289256589537	13.6118206475095	TRUE	FALSE
26.4341673863942	60.1205509470891	27.1143848207544	FALSE	FALSE
1.0228006698876	0	0.576594118961348	TRUE	TRUE
15.7978773373519	31.6177379256653	36.1188306415269	FALSE	FALSE
13.5788583710271	17.4181012526446	22.0381980518395	FALSE	FALSE
2.22910490697904	2.20504685286097	9.78607627092122	TRUE	FALSE
11.0446298315131	3.95412952413117	11.2522940942695	TRUE	TRUE
1.89320449039827	1.72275804231263	4.44804593410678	TRUE	FALSE
0.780645738558028	1.19639631263554	1.15202473148888	FALSE	FALSE
0.983084636631732	0.584295323841721	4.10210072430056	TRUE	FALSE
14.8081811509246	41.8051827866075	26.3176904371045	FALSE	FALSE
28.3965561299861	71.6888781462766	26.6353374416238	FALSE	FALSE
0.514826383494676	0	3.83623225362886	TRUE	FALSE
2.27846928523126	0.557469226045667	6.98865234111403	TRUE	FALSE
14.0392793400316	14.3493378761285	21.1052656818136	FALSE	FALSE
3.2530470909348	0.821064860545806	5.11333479170776	TRUE	TRUE
16.8189984495569	30.2523645700115	20.7074310862828	FALSE	FALSE
0.947923579430023	0	1.14592824917513	TRUE	TRUE
7.3365953190227	8.20264751442596	14.0799645132691	FALSE	FALSE
1.83285138075245	0.746176615399659	9.29274448523893	TRUE	FALSE
11.7459932195774	34.0324749583147	11.627814830362	FALSE	FALSE
4.7327395271611	4.35063996710294	12.6530924258722	TRUE	FALSE
4.84113020826845	2.03788392792048	13.0083864673643	TRUE	FALSE
24.6836565402052	35.5963806882448	17.7370060092283	FALSE	FALSE
5.73613840369593	8.12768952499264	8.66790380233535	FALSE	FALSE
12.0836473274503	9.45604542604154	8.13349836133914	TRUE	TRUE
15.5941228215728	19.9955460572622	11.9500920816222	FALSE	FALSE
30.5573350570933	60.7947685966418	17.7052442952697	FALSE	FALSE
7.87434455408711	8.55133221320073	7.78114578078951	FALSE	FALSE
14.0516234930036	42.052915650393	31.6912566025805	FALSE	FALSE
5.48320822094395	2.06080353640795	14.5121011936052	TRUE	FALSE
5.03906765801796	6.57660206840055	21.7389060254524	FALSE	FALSE
12.5177879906851	7.36098614218592	30.709020671453	TRUE	FALSE
4.28392682797687	0.94270066128322	9.15548199843205	TRUE	FALSE
1.42201569983233	3.79540265743762	4.99674362433911	FALSE	FALSE
19.5360683741551	23.7553470174628	29.5816261982081	FALSE	FALSE
12.5937593051814	18.629735781025	22.019022333675	FALSE	FALSE
2.25828249000498	0.262382406092606	5.27416985471933	TRUE	FALSE
3.15845670645042	2.65596947445035	8.08709779929077	TRUE	FALSE
3.16010002886347	6.03109228824686	7.95127939811516	FALSE	FALSE
41.7621490533681	29.7763420210711	9.77255305759753	TRUE	TRUE
8.11698632463281	3.96680143557396	6.37600917324398	TRUE	TRUE
3.66196069834869	2.34272640270775	6.70310780349616	TRUE	FALSE
1.76061665114441	1.57042626654347	3.59544458929085	TRUE	FALSE
11.2026296793226	8.86607559470178	19.9201642367474	TRUE	FALSE
4.86181660925603	1.52551129737405	4.88376052514289	TRUE	TRUE
