# Supplementary material for: Clustering analysis of microRNA and mRNA expression data from TCGA using maximum edge-weighted matching algorithms
Source: BMC Med Genomics. 2019 Aug 5;12:117. doi: 10.1186/s12920-019-0562-z (PMC6683425; doi:10.1186/s12920-019-0562-z)
Supplement: Supplementary file 4 — Description of data: average GO similarity distance scores of intra-cluster, inter-cluster, and difference between intra-cluster and inter-cluster in each algorithm in each cancer type. (ZIP 8 kb) [file 12920_2019_562_MOESM4_ESM.zip]

Archive with 15 entries (15 files):
- GO_similarity.summary.BLCAR2.csv
- GO_similarity.summary.BRCAR2.csv
- GO_similarity.summary.COADR2.csv
- GO_similarity.summary.ESCAR2.csv
- GO_similarity.summary.HNSCR2.csv
- GO_similarity.summary.KICHR2.csv
- GO_similarity.summary.KIRCR2.csv
- GO_similarity.summary.KIRPR2.csv
- GO_similarity.summary.LIHCR2.csv
- GO_similarity.summary.LUADR2.csv
- GO_similarity.summary.LUSCR2.csv
- GO_similarity.summary.PRADR2.csv
- GO_similarity.summary.STADR2.csv
- GO_similarity.summary.THCAR2.csv
- GO_similarity.summary.UCECR2.csv
