# Supplementary material for: Clustering analysis of microRNA and mRNA expression data from TCGA using maximum edge-weighted matching algorithms
Source: BMC Med Genomics. 2019 Aug 5;12:117. doi: 10.1186/s12920-019-0562-z (PMC6683425; doi:10.1186/s12920-019-0562-z)
Supplement: Supplementary file 4 — Description of data: average GO similarity distance scores of intra-cluster, inter-cluster, and difference between intra-cluster and inter-cluster in each algorithm in each cancer type. (ZIP 8 kb) [file 12920_2019_562_MOESM4_ESM.zip › GO_similarity.summary.BLCAR2.csv]

	BP_intra-cluster	BP_inter-cluster	BP_difference	CC_intra-cluster	CC_inter-cluster	CC_difference	MF_intra-cluster	MF_inter-cluster	MF_difference
blossom_01	0.158	0.1146	0.0434	0.2946	0.2438	0.0508	0.237	0.1686	0.0684
blossom_02	0.1396	0.1174	0.0222	0.282	0.2432	0.0388	0.221	0.1666	0.0544
blossom_03	0.1314	0.1172	0.0142	0.277	0.2452	0.0318	0.2146	0.1694	0.0452
blossom_04	0.1282	0.1184	0.00979999999999999	0.2742	0.2462	0.028	0.2098	0.1672	0.0426
blossom_05	0.1252	0.1172	0.00799999999999999	0.2724	0.2434	0.029	0.2072	0.1662	0.041
edge_betweenness	0.144	0.1206	0.0234	0.2808	0.247	0.0338	0.224	0.2024	0.0216
fast_greedy	0.1428	0.12	0.0228	0.2802	0.2482	0.032	0.2252	0.1974	0.0278
hungarian_algorithm	0.1832	0.116	0.0672	0.3018	0.254	0.0478	0.2554	0.1806	0.0748
label_propagation	0.1668	0.1202	0.0466	0.2918	0.2524	0.0394	0.2438	0.189	0.0548
leading_eigen	0.1396	0.1194	0.0202	0.2784	0.2486	0.0298	0.2208	0.1976	0.0232
louvain_algorithm	0.1418	0.122	0.0198	0.2784	0.2488	0.0296	0.2242	0.2004	0.0238
walktrap_algorithm	0.1706	0.1208	0.0498	0.2932	0.2552	0.038	0.2458	0.1814	0.0644
