# Supplementary material for: Clustering analysis of microRNA and mRNA expression data from TCGA using maximum edge-weighted matching algorithms
Source: BMC Med Genomics. 2019 Aug 5;12:117. doi: 10.1186/s12920-019-0562-z (PMC6683425; doi:10.1186/s12920-019-0562-z)
Supplement: Supplementary file 4 — Description of data: average GO similarity distance scores of intra-cluster, inter-cluster, and difference between intra-cluster and inter-cluster in each algorithm in each cancer type. (ZIP 8 kb) [file 12920_2019_562_MOESM4_ESM.zip › GO_similarity.summary.BRCAR2.csv]

	BP_intra-cluster	BP_inter-cluster	BP_difference	CC_intra-cluster	CC_inter-cluster	CC_difference	MF_intra-cluster	MF_inter-cluster	MF_difference
blossom_01	0.1294	0.1108	0.0186	0.2738	0.2394	0.0344	0.2052	0.1612	0.044
blossom_02	0.1242	0.1112	0.013	0.27	0.2396	0.0304	0.2008	0.1598	0.041
blossom_03	0.1216	0.111	0.0106	0.268	0.2398	0.0282	0.1988	0.16	0.0388
blossom_04	0.1202	0.1118	0.0084	0.267	0.2402	0.0268	0.1972	0.1608	0.0364
blossom_05	0.1196	0.111	0.0086	0.2664	0.2388	0.0276	0.1968	0.1606	0.0362
blossom_06	0.1194	0.1116	0.0078	0.2676	0.2412	0.0264	0.1962	0.1618	0.0344
blossom_07	0.119	0.111	0.008	0.2668	0.2422	0.0246	0.196	0.1602	0.0358
edge_betweenness	0.1252	0.1122	0.013	0.2698	0.2434	0.0264	0.2012	0.165	0.0362
fast_greedy	0.1204	0.13	-0.0096	0.267	0.265	0.002	0.1974	0.1652	0.0322
hungarian_algorithm	0.138	0.1108	0.0272	0.2794	0.246	0.0334	0.2126	0.171	0.0416
label_propagation	0.1204	0.1362	-0.0158	0.2666	0.275	-0.0084	0.1972	0.1898	0.0074
leading_eigen	0.1192	0.1658	-0.0466	0.2658	0.2922	-0.0264	0.1962	0.1668	0.0294
louvain_algorithm	0.1204	0.1282	-0.0078	0.2668	0.264	0.00280000000000001	0.1972	0.1684	0.0288
walktrap_algorithm	0.1252	0.1134	0.0118	0.27	0.2542	0.0158	0.2012	0.1656	0.0356
