# Supplementary material for: Clustering analysis of microRNA and mRNA expression data from TCGA using maximum edge-weighted matching algorithms
Source: BMC Med Genomics. 2019 Aug 5;12:117. doi: 10.1186/s12920-019-0562-z (PMC6683425; doi:10.1186/s12920-019-0562-z)
Supplement: Supplementary file 4 — Description of data: average GO similarity distance scores of intra-cluster, inter-cluster, and difference between intra-cluster and inter-cluster in each algorithm in each cancer type. (ZIP 8 kb) [file 12920_2019_562_MOESM4_ESM.zip › GO_similarity.summary.COADR2.csv]

	BP_intra-cluster	BP_inter-cluster	BP_difference	CC_intra-cluster	CC_inter-cluster	CC_difference	MF_intra-cluster	MF_inter-cluster	MF_difference
edge_betweenness	0.157	0.121	0.036	0.259	0.2628	-0.0038	0.2094	0.1782	0.0312
fast_greedy	0.1574	0.1208	0.0366	0.2568	0.2628	-0.006	0.2066	0.1774	0.0292
hungarian_algorithm	0.158	0.121	0.037	0.2572	0.2636	-0.0064	0.2058	0.1774	0.0284
label_propagation	0.1558	0.121	0.0348	0.2572	0.2636	-0.0064	0.2112	0.1778	0.0334
leading_eigen	0.1564	0.121	0.0354	0.258	0.2628	-0.0048	0.2118	0.177	0.0348
louvain_algorithm	0.158	0.121	0.037	0.2572	0.2636	-0.0064	0.2058	0.1774	0.0284
walktrap_algorithm	0.1574	0.1208	0.0366	0.2568	0.2628	-0.006	0.2066	0.1774	0.0292
