# Supplementary material for: Clustering analysis of microRNA and mRNA expression data from TCGA using maximum edge-weighted matching algorithms
Source: BMC Med Genomics. 2019 Aug 5;12:117. doi: 10.1186/s12920-019-0562-z (PMC6683425; doi:10.1186/s12920-019-0562-z)
Supplement: Supplementary file 4 — Description of data: average GO similarity distance scores of intra-cluster, inter-cluster, and difference between intra-cluster and inter-cluster in each algorithm in each cancer type. (ZIP 8 kb) [file 12920_2019_562_MOESM4_ESM.zip › GO_similarity.summary.ESCAR2.csv]

	BP_intra-cluster	BP_inter-cluster	BP_difference	CC_intra-cluster	CC_inter-cluster	CC_difference	MF_intra-cluster	MF_inter-cluster	MF_difference
blossom_01	0.1482	0.1116	0.0366	0.281	0.2456	0.0354	0.2356	0.162	0.0736
blossom_02	0.1136	0.108	0.0056	0.2646	0.2376	0.027	0.2196	0.1834	0.0362
edge_betweenness	0.148	0.1078	0.0402	0.2716	0.2522	0.0194	0.2238	0.1818	0.042
fast_greedy	0.1454	0.1076	0.0378	0.2698	0.2524	0.0174	0.2218	0.1812	0.0406
hungarian_algorithm	0.158	0.111	0.047	0.2752	0.2528	0.0224	0.2378	0.1758	0.062
label_propagation	0.1648	0.107	0.0578	0.2838	0.2544	0.0294	0.2442	0.1766	0.0676
leading_eigen	0.1462	0.1076	0.0386	0.2704	0.2524	0.018	0.223	0.182	0.041
louvain_algorithm	0.1464	0.1078	0.0386	0.2706	0.2522	0.0184	0.223	0.1818	0.0412
walktrap_algorithm	0.1494	0.1072	0.0422	0.2716	0.2522	0.0194	0.2244	0.179	0.0454
