# Supplementary material for: Clustering analysis of microRNA and mRNA expression data from TCGA using maximum edge-weighted matching algorithms
Source: BMC Med Genomics. 2019 Aug 5;12:117. doi: 10.1186/s12920-019-0562-z (PMC6683425; doi:10.1186/s12920-019-0562-z)
Supplement: Supplementary file 4 — Description of data: average GO similarity distance scores of intra-cluster, inter-cluster, and difference between intra-cluster and inter-cluster in each algorithm in each cancer type. (ZIP 8 kb) [file 12920_2019_562_MOESM4_ESM.zip › GO_similarity.summary.HNSCR2.csv]

	BP_intra-cluster	BP_inter-cluster	BP_difference	CC_intra-cluster	CC_inter-cluster	CC_difference	MF_intra-cluster	MF_inter-cluster	MF_difference
blossom_01	0.1434	0.1098	0.0336	0.2828	0.2402	0.0426	0.21	0.1604	0.0496
blossom_02	0.133	0.1098	0.0232	0.2748	0.2386	0.0362	0.2016	0.1572	0.0444
blossom_03	0.1278	0.1104	0.0174	0.2714	0.238	0.0334	0.1966	0.1564	0.0402
blossom_04	0.1262	0.112	0.0142	0.269	0.2374	0.0316	0.1946	0.1584	0.0362
blossom_05	0.123	0.1124	0.0106	0.2664	0.24	0.0264	0.1932	0.1586	0.0346
blossom_06	0.1248	0.1142	0.0106	0.265	0.24	0.025	0.1892	0.1574	0.0318
edge_betweenness	0.1286	0.1078	0.0208	0.2712	0.2438	0.0274	0.1992	0.1972	0.002
fast_greedy	0.132	0.1088	0.0232	0.2734	0.2428	0.0306	0.2022	0.1942	0.00800000000000001
hungarian_algorithm	0.1598	0.1096	0.0502	0.2922	0.2422	0.05	0.2266	0.1764	0.0502
label_propagation	0.156	0.1072	0.0488	0.289	0.241	0.048	0.221	0.1816	0.0394
leading_eigen	0.127	0.108	0.019	0.2688	0.2476	0.0212	0.1976	0.2008	-0.0032
louvain_algorithm	0.131	0.1076	0.0234	0.2726	0.241	0.0316	0.2002	0.195	0.0052
walktrap_algorithm	0.1456	0.1046	0.041	0.2824	0.2398	0.0426	0.2138	0.1814	0.0324
