# Supplementary material for: Clustering analysis of microRNA and mRNA expression data from TCGA using maximum edge-weighted matching algorithms
Source: BMC Med Genomics. 2019 Aug 5;12:117. doi: 10.1186/s12920-019-0562-z (PMC6683425; doi:10.1186/s12920-019-0562-z)
Supplement: Supplementary file 4 — Description of data: average GO similarity distance scores of intra-cluster, inter-cluster, and difference between intra-cluster and inter-cluster in each algorithm in each cancer type. (ZIP 8 kb) [file 12920_2019_562_MOESM4_ESM.zip › GO_similarity.summary.KICHR2.csv]

	BP_intra-cluster	BP_inter-cluster	BP_difference	CC_intra-cluster	CC_inter-cluster	CC_difference	MF_intra-cluster	MF_inter-cluster	MF_difference
blossom_01	0.151	0.1056	0.0454	0.2856	0.2318	0.0538	0.2164	0.1694	0.047
blossom_02	0.13	0.1026	0.0274	0.2702	0.233	0.0372	0.2002	0.1624	0.0378
blossom_03	0.1208	0.1022	0.0186	0.2616	0.231	0.0306	0.194	0.1622	0.0318
blossom_04	0.1142	0.1014	0.0128	0.2548	0.2334	0.0214	0.19	0.1602	0.0298
blossom_05	0.1108	0.1004	0.0104	0.2544	0.235	0.0194	0.187	0.1578	0.0292
edge_betweenness	0.134	0.111	0.023	0.2608	0.2588	0.002	0.2002	0.1834	0.0168
fast_greedy	0.1356	0.1108	0.0248	0.2616	0.2594	0.0022	0.2004	0.1838	0.0166
hungarian_algorithm	0.1806	0.106	0.0746	0.2888	0.2478	0.041	0.2318	0.1888	0.043
label_propagation	0.1706	0.1086	0.062	0.285	0.2492	0.0358	0.2278	0.1876	0.0402
leading_eigen	0.1422	0.1066	0.0356	0.2656	0.2572	0.00839999999999998	0.2012	0.1818	0.0194
louvain_algorithm	0.1352	0.111	0.0242	0.2614	0.2596	0.0018	0.2006	0.1826	0.018
walktrap_algorithm	0.1502	0.1134	0.0368	0.2702	0.262	0.0082	0.211	0.1864	0.0246
