# Supplementary material for: Clustering analysis of microRNA and mRNA expression data from TCGA using maximum edge-weighted matching algorithms
Source: BMC Med Genomics. 2019 Aug 5;12:117. doi: 10.1186/s12920-019-0562-z (PMC6683425; doi:10.1186/s12920-019-0562-z)
Supplement: Supplementary file 4 — Description of data: average GO similarity distance scores of intra-cluster, inter-cluster, and difference between intra-cluster and inter-cluster in each algorithm in each cancer type. (ZIP 8 kb) [file 12920_2019_562_MOESM4_ESM.zip › GO_similarity.summary.KIRCR2.csv]

	BP_intra-cluster	BP_inter-cluster	BP_difference	CC_intra-cluster	CC_inter-cluster	CC_difference	MF_intra-cluster	MF_inter-cluster	MF_difference
blossom_01	0.1256	0.1094	0.0162	0.2702	0.2386	0.0316	0.1956	0.1576	0.038
blossom_02	0.1196	0.1092	0.0104	0.2654	0.2368	0.0286	0.1904	0.1556	0.0348
blossom_03	0.1164	0.109	0.0074	0.2634	0.237	0.0264	0.1876	0.155	0.0326
blossom_04	0.1152	0.109	0.0062	0.2618	0.2356	0.0262	0.1862	0.1548	0.0314
blossom_05	0.1144	0.109	0.0054	0.261	0.235	0.026	0.1852	0.1542	0.031
blossom_06	0.1142	0.1088	0.0054	0.2608	0.2356	0.0252	0.185	0.1542	0.0308
blossom_07	0.1136	0.1088	0.0048	0.2606	0.2358	0.0248	0.1844	0.154	0.0304
edge_betweenness	0.1182	0.114	0.0042	0.2644	0.2396	0.0248	0.1884	0.151	0.0374
fast_greedy	0.1154	0.1286	-0.0132	0.2622	0.2532	0.00899999999999999	0.1856	0.155	0.0306
hungarian_algorithm	0.1364	0.111	0.0254	0.2774	0.2454	0.032	0.2054	0.1634	0.042
label_propagation	0.1306	0.1138	0.0168	0.2728	0.2454	0.0274	0.1994	0.1596	0.0398
leading_eigen	0.1134	0.2256	-0.1122	0.2608	0.2868	-0.026	0.1842	0.1868	-0.00260000000000001
louvain_algorithm	0.1154	0.1264	-0.011	0.2624	0.249	0.0134	0.186	0.156	0.03
walktrap_algorithm	0.124	0.1138	0.0102	0.268	0.2484	0.0196	0.1934	0.1604	0.033
