# Supplementary material for: Clustering analysis of microRNA and mRNA expression data from TCGA using maximum edge-weighted matching algorithms
Source: BMC Med Genomics. 2019 Aug 5;12:117. doi: 10.1186/s12920-019-0562-z (PMC6683425; doi:10.1186/s12920-019-0562-z)
Supplement: Supplementary file 4 — Description of data: average GO similarity distance scores of intra-cluster, inter-cluster, and difference between intra-cluster and inter-cluster in each algorithm in each cancer type. (ZIP 8 kb) [file 12920_2019_562_MOESM4_ESM.zip › GO_similarity.summary.KIRPR2.csv]

	BP_intra-cluster	BP_inter-cluster	BP_difference	CC_intra-cluster	CC_inter-cluster	CC_difference	MF_intra-cluster	MF_inter-cluster	MF_difference
blossom_01	0.1318	0.1094	0.0224	0.2764	0.2402	0.0362	0.2012	0.1588	0.0424
blossom_02	0.1238	0.1094	0.0144	0.2706	0.2386	0.032	0.194	0.1582	0.0358
blossom_03	0.12	0.1088	0.0112	0.2674	0.2374	0.03	0.1902	0.1578	0.0324
blossom_04	0.118	0.1088	0.0092	0.265	0.236	0.029	0.1884	0.1548	0.0336
blossom_05	0.1168	0.109	0.0078	0.264	0.2362	0.0278	0.1872	0.1554	0.0318
blossom_06	0.1162	0.1094	0.0068	0.2638	0.237	0.0268	0.1856	0.1556	0.03
edge_betweenness	0.1202	0.1184	0.0018	0.2664	0.2584	0.008	0.1896	0.1612	0.0284
fast_greedy	0.1202	0.1164	0.0038	0.2666	0.2586	0.008	0.1898	0.1638	0.026
hungarian_algorithm	0.1452	0.1118	0.0334	0.2858	0.2462	0.0396	0.2138	0.1664	0.0474
label_propagation	0.1402	0.1108	0.0294	0.2806	0.2456	0.035	0.2084	0.168	0.0404
leading_eigen	0.1158	0.1422	-0.0264	0.2632	0.2862	-0.023	0.1858	0.1802	0.00560000000000001
louvain_algorithm	0.1192	0.12	-0.000800000000000006	0.2662	0.2604	0.0058	0.189	0.1652	0.0238
walktrap_algorithm	0.1292	0.1126	0.0166	0.273	0.2538	0.0192	0.1982	0.163	0.0352
