# Supplementary material for: Clustering analysis of microRNA and mRNA expression data from TCGA using maximum edge-weighted matching algorithms
Source: BMC Med Genomics. 2019 Aug 5;12:117. doi: 10.1186/s12920-019-0562-z (PMC6683425; doi:10.1186/s12920-019-0562-z)
Supplement: Supplementary file 4 — Description of data: average GO similarity distance scores of intra-cluster, inter-cluster, and difference between intra-cluster and inter-cluster in each algorithm in each cancer type. (ZIP 8 kb) [file 12920_2019_562_MOESM4_ESM.zip › GO_similarity.summary.LIHCR2.csv]

	BP_intra-cluster	BP_inter-cluster	BP_difference	CC_intra-cluster	CC_inter-cluster	CC_difference	MF_intra-cluster	MF_inter-cluster	MF_difference
blossom_01	0.1482	0.1176	0.0306	0.2842	0.249	0.0352	0.2152	0.1568	0.0584
blossom_02	0.1312	0.1168	0.0144	0.2732	0.2476	0.0256	0.198	0.1544	0.0436
blossom_03	0.1234	0.1166	0.0068	0.268	0.2438	0.0242	0.1894	0.1548	0.0346
blossom_04	0.1204	0.116	0.0044	0.2644	0.2432	0.0212	0.1858	0.1564	0.0294
blossom_05	0.116	0.1166	-6e-04	0.2608	0.2448	0.016	0.1806	0.1548	0.0258
edge_betweenness	0.1354	0.1226	0.0128	0.2704	0.2602	0.0102	0.1994	0.1906	0.0088
fast_greedy	0.1362	0.1224	0.0138	0.2712	0.2612	0.01	0.2002	0.1892	0.011
hungarian_algorithm	0.1688	0.1184	0.0504	0.2916	0.2604	0.0312	0.2278	0.1772	0.0506
label_propagation	0.165	0.1166	0.0484	0.2916	0.259	0.0326	0.2248	0.1774	0.0474
leading_eigen	0.1388	0.121	0.0178	0.271	0.2552	0.0158	0.2026	0.1884	0.0142
louvain_algorithm	0.1368	0.1222	0.0146	0.2712	0.2602	0.011	0.201	0.1886	0.0124
walktrap_algorithm	0.1484	0.1196	0.0288	0.2798	0.2612	0.0186	0.2114	0.1816	0.0298
