# Supplementary material for: Clustering analysis of microRNA and mRNA expression data from TCGA using maximum edge-weighted matching algorithms
Source: BMC Med Genomics. 2019 Aug 5;12:117. doi: 10.1186/s12920-019-0562-z (PMC6683425; doi:10.1186/s12920-019-0562-z)
Supplement: Supplementary file 4 — Description of data: average GO similarity distance scores of intra-cluster, inter-cluster, and difference between intra-cluster and inter-cluster in each algorithm in each cancer type. (ZIP 8 kb) [file 12920_2019_562_MOESM4_ESM.zip › GO_similarity.summary.LUADR2.csv]

	BP_intra-cluster	BP_inter-cluster	BP_difference	CC_intra-cluster	CC_inter-cluster	CC_difference	MF_intra-cluster	MF_inter-cluster	MF_difference
blossom_01	0.1288	0.111	0.0178	0.271	0.2394	0.0316	0.2006	0.1594	0.0412
blossom_02	0.124	0.1112	0.0128	0.2672	0.2384	0.0288	0.196	0.1586	0.0374
blossom_03	0.1214	0.111	0.0104	0.265	0.2384	0.0266	0.1938	0.1586	0.0352
blossom_04	0.1198	0.111	0.0088	0.2642	0.2382	0.026	0.1928	0.1582	0.0346
blossom_05	0.119	0.111	0.008	0.2636	0.2386	0.025	0.1918	0.158	0.0338
blossom_06	0.1188	0.111	0.0078	0.2634	0.2388	0.0246	0.192	0.1588	0.0332
blossom_07	0.119	0.1112	0.0078	0.2646	0.2412	0.0234	0.1906	0.1584	0.0322
edge_betweenness	0.1302	0.1098	0.0204	0.271	0.2426	0.0284	0.2014	0.1584	0.043
fast_greedy	0.1196	0.112	0.0076	0.2642	0.2374	0.0268	0.192	0.1538	0.0382
hungarian_algorithm	0.139	0.1112	0.0278	0.278	0.241	0.037	0.2092	0.1618	0.0474
label_propagation	0.1188	0.1172	0.0016	0.2626	0.242	0.0206	0.1912	0.151	0.0402
leading_eigen	0.1186	0.1112	0.0074	0.2628	0.2364	0.0264	0.1912	0.1584	0.0328
louvain_algorithm	0.1196	0.107	0.0126	0.2636	0.2444	0.0192	0.192	0.1534	0.0386
walktrap_algorithm	0.126	0.1078	0.0182	0.2684	0.2434	0.025	0.198	0.1556	0.0424
