# Supplementary material for: Clustering analysis of microRNA and mRNA expression data from TCGA using maximum edge-weighted matching algorithms
Source: BMC Med Genomics. 2019 Aug 5;12:117. doi: 10.1186/s12920-019-0562-z (PMC6683425; doi:10.1186/s12920-019-0562-z)
Supplement: Supplementary file 4 — Description of data: average GO similarity distance scores of intra-cluster, inter-cluster, and difference between intra-cluster and inter-cluster in each algorithm in each cancer type. (ZIP 8 kb) [file 12920_2019_562_MOESM4_ESM.zip › GO_similarity.summary.LUSCR2.csv]

	BP_intra-cluster	BP_inter-cluster	BP_difference	CC_intra-cluster	CC_inter-cluster	CC_difference	MF_intra-cluster	MF_inter-cluster	MF_difference
blossom_01	0.163	0.107	0.056	0.2878	0.2354	0.0524	0.2382	0.1474	0.0908
blossom_02	0.1254	0.1046	0.0208	0.2692	0.2274	0.0418	0.192	0.1418	0.0502
blossom_03	0.1114	0.1072	0.0042	0.2638	0.2252	0.0386	0.1764	0.1436	0.0328
edge_betweenness	0.1496	0.1116	0.038	0.264	0.2448	0.0192	0.2196	0.16	0.0596
fast_greedy	0.1522	0.1112	0.041	0.2594	0.2436	0.0158	0.2184	0.1628	0.0556
hungarian_algorithm	0.159	0.1054	0.0536	0.2514	0.2438	0.0076	0.2282	0.1578	0.0704
label_propagation	0.1756	0.1106	0.065	0.264	0.2394	0.0246	0.2428	0.1618	0.081
leading_eigen	0.1518	0.1118	0.04	0.2582	0.2448	0.0134	0.2182	0.1594	0.0588
louvain_algorithm	0.1506	0.1112	0.0394	0.2612	0.244	0.0172	0.2214	0.1638	0.0576
walktrap_algorithm	0.1514	0.1106	0.0408	0.2606	0.2426	0.018	0.221	0.1628	0.0582
