# Supplementary material for: Clustering analysis of microRNA and mRNA expression data from TCGA using maximum edge-weighted matching algorithms
Source: BMC Med Genomics. 2019 Aug 5;12:117. doi: 10.1186/s12920-019-0562-z (PMC6683425; doi:10.1186/s12920-019-0562-z)
Supplement: Supplementary file 4 — Description of data: average GO similarity distance scores of intra-cluster, inter-cluster, and difference between intra-cluster and inter-cluster in each algorithm in each cancer type. (ZIP 8 kb) [file 12920_2019_562_MOESM4_ESM.zip › GO_similarity.summary.PRADR2.csv]

	BP_intra-cluster	BP_inter-cluster	BP_difference	CC_intra-cluster	CC_inter-cluster	CC_difference	MF_intra-cluster	MF_inter-cluster	MF_difference
blossom_01	0.1326	0.1096	0.023	0.2752	0.2452	0.03	0.2018	0.1586	0.0432
blossom_02	0.1242	0.1094	0.0148	0.2696	0.2418	0.0278	0.194	0.157	0.037
blossom_03	0.1202	0.1094	0.0108	0.2678	0.242	0.0258	0.1884	0.157	0.0314
blossom_04	0.118	0.1106	0.0074	0.2658	0.2412	0.0246	0.1864	0.1562	0.0302
blossom_05	0.117	0.1102	0.0068	0.266	0.2406	0.0254	0.1844	0.1552	0.0292
blossom_06	0.1168	0.1098	0.007	0.265	0.2404	0.0246	0.184	0.1548	0.0292
edge_betweenness	0.132	0.1082	0.0238	0.2734	0.2396	0.0338	0.2002	0.1592	0.041
fast_greedy	0.1202	0.1072	0.013	0.2656	0.231	0.0346	0.1894	0.1694	0.02
hungarian_algorithm	0.1458	0.1094	0.0364	0.2836	0.2466	0.037	0.2136	0.1644	0.0492
label_propagation	0.1254	0.109	0.0164	0.2692	0.2382	0.031	0.1944	0.1664	0.028
leading_eigen	0.1172	0.113	0.0042	0.264	0.2226	0.0414	0.1866	0.1782	0.0084
louvain_algorithm	0.1202	0.1086	0.0116	0.266	0.226	0.04	0.1892	0.1678	0.0214
walktrap_algorithm	0.1346	0.1104	0.0242	0.274	0.2504	0.0236	0.203	0.1628	0.0402
