# Supplementary material for: Clustering analysis of microRNA and mRNA expression data from TCGA using maximum edge-weighted matching algorithms
Source: BMC Med Genomics. 2019 Aug 5;12:117. doi: 10.1186/s12920-019-0562-z (PMC6683425; doi:10.1186/s12920-019-0562-z)
Supplement: Supplementary file 4 — Description of data: average GO similarity distance scores of intra-cluster, inter-cluster, and difference between intra-cluster and inter-cluster in each algorithm in each cancer type. (ZIP 8 kb) [file 12920_2019_562_MOESM4_ESM.zip › GO_similarity.summary.STADR2.csv]

	BP_intra-cluster	BP_inter-cluster	BP_difference	CC_intra-cluster	CC_inter-cluster	CC_difference	MF_intra-cluster	MF_inter-cluster	MF_difference
blossom_01	0.1354	0.114	0.0214	0.273	0.2404	0.0326	0.2086	0.1596	0.049
blossom_02	0.1282	0.1136	0.0146	0.2676	0.2396	0.028	0.2018	0.16	0.0418
blossom_03	0.1244	0.1128	0.0116	0.265	0.2382	0.0268	0.1982	0.16	0.0382
blossom_04	0.1226	0.113	0.00959999999999999	0.2632	0.2378	0.0254	0.1968	0.16	0.0368
blossom_05	0.1214	0.1128	0.0086	0.2624	0.2374	0.025	0.196	0.1602	0.0358
blossom_06	0.1204	0.113	0.0074	0.2612	0.2382	0.023	0.1934	0.159	0.0344
blossom_07	0.12	0.1124	0.0076	0.2604	0.236	0.0244	0.1932	0.159	0.0342
edge_betweenness	0.1272	0.1178	0.00939999999999999	0.2664	0.2404	0.026	0.2006	0.1684	0.0322
fast_greedy	0.1226	0.13	-0.0074	0.2628	0.256	0.00679999999999999	0.197	0.1842	0.0128
hungarian_algorithm	0.1502	0.114	0.0362	0.2826	0.2438	0.0388	0.2204	0.168	0.0524
label_propagation	0.1282	0.1204	0.00779999999999999	0.2672	0.2438	0.0234	0.2014	0.1676	0.0338
leading_eigen	0.1208	0.1392	-0.0184	0.2616	0.2552	0.00639999999999999	0.1958	0.175	0.0208
louvain_algorithm	0.1222	0.1264	-0.0042	0.2626	0.2484	0.0142	0.1964	0.1728	0.0236
walktrap_algorithm	0.1324	0.1178	0.0146	0.2696	0.2494	0.0202	0.2046	0.166	0.0386
