# Supplementary material for: Clustering analysis of microRNA and mRNA expression data from TCGA using maximum edge-weighted matching algorithms
Source: BMC Med Genomics. 2019 Aug 5;12:117. doi: 10.1186/s12920-019-0562-z (PMC6683425; doi:10.1186/s12920-019-0562-z)
Supplement: Supplementary file 4 — Description of data: average GO similarity distance scores of intra-cluster, inter-cluster, and difference between intra-cluster and inter-cluster in each algorithm in each cancer type. (ZIP 8 kb) [file 12920_2019_562_MOESM4_ESM.zip › GO_similarity.summary.THCAR2.csv]

	BP_intra-cluster	BP_inter-cluster	BP_difference	CC_intra-cluster	CC_inter-cluster	CC_difference	MF_intra-cluster	MF_inter-cluster	MF_difference
blossom_01	0.1378	0.1156	0.0222	0.2702	0.229	0.0412	0.2108	0.1654	0.0454
blossom_02	0.1268	0.1108	0.016	0.2624	0.2274	0.035	0.2	0.157	0.043
blossom_03	0.122	0.1106	0.0114	0.2586	0.2244	0.0342	0.1956	0.157	0.0386
blossom_04	0.1192	0.1116	0.0076	0.2564	0.2262	0.0302	0.1934	0.1578	0.0356
blossom_05	0.1172	0.112	0.0052	0.2554	0.2292	0.0262	0.192	0.1586	0.0334
edge_betweenness	0.1322	0.1142	0.018	0.2638	0.2434	0.0204	0.2008	0.1674	0.0334
fast_greedy	0.1322	0.116	0.0162	0.2638	0.241	0.0228	0.2026	0.1664	0.0362
hungarian_algorithm	0.1522	0.1134	0.0388	0.2732	0.2416	0.0316	0.2212	0.162	0.0592
label_propagation	0.1538	0.1128	0.041	0.2766	0.2384	0.0382	0.2202	0.1676	0.0526
leading_eigen	0.134	0.1156	0.0184	0.2614	0.2408	0.0206	0.2024	0.1724	0.03
louvain_algorithm	0.133	0.1154	0.0176	0.2642	0.2414	0.0228	0.2028	0.1666	0.0362
walktrap_algorithm	0.149	0.1144	0.0346	0.2738	0.2426	0.0312	0.2156	0.1668	0.0488
