# Supplementary material for: Clustering analysis of microRNA and mRNA expression data from TCGA using maximum edge-weighted matching algorithms
Source: BMC Med Genomics. 2019 Aug 5;12:117. doi: 10.1186/s12920-019-0562-z (PMC6683425; doi:10.1186/s12920-019-0562-z)
Supplement: Supplementary file 4 — Description of data: average GO similarity distance scores of intra-cluster, inter-cluster, and difference between intra-cluster and inter-cluster in each algorithm in each cancer type. (ZIP 8 kb) [file 12920_2019_562_MOESM4_ESM.zip › GO_similarity.summary.UCECR2.csv]

	BP_intra-cluster	BP_inter-cluster	BP_difference	CC_intra-cluster	CC_inter-cluster	CC_difference	MF_intra-cluster	MF_inter-cluster	MF_difference
blossom_01	0.1742	0.1198	0.0544	0.3092	0.2534	0.0558	0.2362	0.1722	0.064
blossom_02	0.1404	0.1222	0.0182	0.28	0.2434	0.0366	0.1944	0.167	0.0274
blossom_03	0.1334	0.1236	0.0098	0.2788	0.246	0.0328	0.1836	0.1678	0.0158
edge_betweenness	0.1662	0.1204	0.0458	0.2934	0.2588	0.0346	0.2386	0.1938	0.0448
fast_greedy	0.1664	0.1206	0.0458	0.2936	0.2606	0.033	0.2384	0.1944	0.044
hungarian_algorithm	0.1754	0.12	0.0554	0.2894	0.262	0.0274	0.2428	0.1914	0.0514
label_propagation	0.1816	0.1196	0.062	0.2998	0.2548	0.045	0.2516	0.1902	0.0614
leading_eigen	0.1666	0.1204	0.0462	0.2934	0.2574	0.036	0.2396	0.1928	0.0468
louvain_algorithm	0.1652	0.1204	0.0448	0.2924	0.2592	0.0332	0.2378	0.1946	0.0432
walktrap_algorithm	0.1666	0.12	0.0466	0.2934	0.2604	0.033	0.239	0.194	0.045
